# Supplementary material for: Mutational biases favor complexity increases in protein interaction networks after gene duplication
Source: Mol Syst Biol. 2024 Mar 18;20(5):549–72. doi: 10.1038/s44320-024-00030-z (PMC11066126; doi:10.1038/s44320-024-00030-z)
Supplement: Supplementary file 1 — Table EV1 [file 44320_2024_30_MOESM1_ESM.xlsx]

## Sheet: Table_EV1
Threshold residuals	r(enrichment of available residuals vs final HET pct)	r(enrichment of fixed residuals vs final HET pct)
0.05	0.41	0.72
0.1	0.47	0.81
0.2	0.54	0.83
0.4	0.45	0.79
0.8	0.39	0.67
