# Supplementary material for: Mutational biases favor complexity increases in protein interaction networks after gene duplication
Source: Mol Syst Biol. 2024 Mar 18;20(5):549–72. doi: 10.1038/s44320-024-00030-z (PMC11066126; doi:10.1038/s44320-024-00030-z)
Supplement: Supplementary file 3 — Dataset EV1 [file 44320_2024_30_MOESM3_ESM.xlsx]

## Sheet: Description_dataset_EV1
Column	Description
Complex	PDB ID of the protein structure used
mean_pct_HET	Percentage of total complexes that are heterodimers at the end of the simulations (average of 50 replicates)
mean_pct_HMs	Percentage of total complexes that are homodimers at the end of the simulations (average of 50 replicates)
ecod_domain_id	Domain ID from the ECOD database
pdb_range	Positions of residues belonging to the annotated domain, based on PDB numbering
seqid_range	Positions of residues belonging to the annotated domain, based on Uniprot numbering
arch_name	ECOD annotation (architecture)
x_name	ECOD annotation (possible homology)
h_name	ECOD annotation (homology)
t_name	ECOD annotation (topology)
f_name	ECOD annotation (family)
Total_residue_count	Total number of residues in each subunit in the PDB structure
Core_interface_residue_count	Number of residues in the core of the interface in the PDB structure
Rim_residue_count	Number of residues in the rim of the interface in the PDB structure
Fraction_core	Fraction of residues at the core of the interface in the PDB structure
Fraction_rim	Fraction of residues at the rim of the interface in the PDB structure
mean_stickiness_Core	Average stickiness of residues at the core of the interface in the PDB structure
mean_stickiness_Rim	Average stickiness of residues at the rim of the interface in the PDB structure
prop_self_contact	Proportion of interface core residues that are in direct contact with their counterparts from the other subunit (e.g. position 32 of chain A being in contact with position 32 of chain B)
proportion_prop_alpha	Proportion of residues in the PDB structure that are annotated as forming alpha helices
proportion_prop_beta	Proportion of residues in the PDB structure that are annotated as forming beta strands

## Sheet: Dataset_EV1
Complex	mean_pct_HET	mean_pct_HMs	ecod_domain_id	pdb_range	seqid_range	arch_name	x_name	h_name	t_name	f_name	Total_residue_count	Core_interface_residue_count	Rim_residue_count	Fraction_core	Fraction_rim	mean_stickiness_Core	mean_stickiness_Rim	prop_self_contact	proportion_prop_alpha	proportion_prop_beta
2B18	98.8168	1.1318	e2b18A1	A:1-155	A:10-164	a+b three layers	Profilin-like	NO_H_NAME	sensor domains	CodY	155	19	28	0.12258064516129	0.180645161290323	0.238568421052632	0.134342857142857	0.157894736842105	0.393548387096774	0.232258064516129
3ZOF	98.2772	1.5636	e3zofA1	A:1-178	A:1-178	beta barrels	cradle loop barrel	RIFT-related	FMN-binding split barrel	Flavin_Reduct	178	71	53	0.398876404494382	0.297752808988764	0.251046478873239	0.0559452830188679	0.08	0.101123595505618	0.455056179775281
3ZOF	98.2772	1.5636	e3zofB1	B:1-178	B:1-178	beta barrels	cradle loop barrel	RIFT-related	FMN-binding split barrel	Flavin_Reduct	178	71	53	0.398876404494382	0.297752808988764	0.251046478873239	0.0559452830188679	0.08	0.101123595505618	0.455056179775281
1HPC	98.2106	1.722	e1hpcA1	A:1-131	A:1-131	a+b complex topology	alpha/beta-Hammerhead/Barrel-sandwich hybrid	alpha/beta-Hammerhead/Barrel-sandwich hybrid	Single hybrid motif	GCV_H	131	9	8	0.0687022900763359	0.0610687022900763	0.0356666666666666	0.3533	0.0625	0.213740458015267	0.358778625954198
1HPC	98.2106	1.722	e1hpcB1	B:1-131	B:1-131	a+b complex topology	alpha/beta-Hammerhead/Barrel-sandwich hybrid	alpha/beta-Hammerhead/Barrel-sandwich hybrid	Single hybrid motif	GCV_H	131	9	8	0.0687022900763359	0.0610687022900763	0.0356666666666666	0.3533	0.0625	0.213740458015267	0.358778625954198
3GI4	97.064	2.4914	e3gi4A1	A:1-99	A:1-99	beta barrels	cradle loop barrel	RIFT-related	acid protease	RVP	99	34	27	0.343434343434343	0.272727272727273	0.289329411764706	0.102233333333333	0.194444444444444	0.0404040404040404	0.535353535353535
3GI4	97.064	2.4914	e3gi4B1	B:1-99	B:1-99	beta barrels	cradle loop barrel	RIFT-related	acid protease	RVP	99	34	27	0.343434343434343	0.272727272727273	0.289329411764706	0.102233333333333	0.194444444444444	0.0404040404040404	0.535353535353535
1CEI	96.9676	3.0314	e1ceiA1	A:4-85	A:4-85	alpha bundles	ACP-like	NO_H_NAME	Colicin E immunity proteins	Colicin_Pyocin	85	8	11	0.0941176470588235	0.129411764705882	-0.35315	0.208990909090909	0.375	0.541176470588235	0.0235294117647059
4Z04	96.4262	3.4184	e4z04A2	A:56-123	A:64-131	a+b two layers	NO_X_NAME	NO_H_NAME	Glyoxalase/Bleomycin resistance protein/Dihydroxybiphenyl dioxygenase	Glyoxalase_1	124	29	39	0.233870967741935	0.314516129032258	0.448234482758621	0.138282051282051	0.137931034482759	0.201612903225806	0.370967741935484
4Z04	96.4262	3.4184	e4z04A1	A:0-55	A:9-63	a+b two layers	NO_X_NAME	NO_H_NAME	Glyoxalase/Bleomycin resistance protein/Dihydroxybiphenyl dioxygenase	Glyoxalase_7	124	29	39	0.233870967741935	0.314516129032258	0.448234482758621	0.138282051282051	0.137931034482759	0.201612903225806	0.370967741935484
1A4B	95.4292	4.5062	e1a4bB1	B:1-129	B:1-129	beta sandwiches	Cupredoxin-like	NO_H_NAME	Cupredoxin-related	Copper-bind	129	10	22	0.0775193798449612	0.170542635658915	0.39689	-0.113481818181818	0.272727272727273	0.116279069767442	0.356589147286822
1A4B	95.4292	4.5062	e1a4bA1	A:1-129	A:1-129	beta sandwiches	Cupredoxin-like	NO_H_NAME	Cupredoxin-related	Copper-bind	129	10	22	0.0775193798449612	0.170542635658915	0.39689	-0.113481818181818	0.272727272727273	0.116279069767442	0.356589147286822
5BJ4	95.3226	4.3514	e5bj4B2	B:286-382	B:286-382	a+b two layers	NO_X_NAME	NO_H_NAME	C-terminal domain in some PLP-dependent transferases	Aminotran_1_2_C_1	366	66	68	0.180327868852459	0.185792349726776	0.0904712121212121	0.0701014705882353	0.0588235294117647	0.307692307692308	0
5BJ4	95.3226	4.3514	e5bj4A2	A:286-382	A:286-382	a+b two layers	NO_X_NAME	NO_H_NAME	C-terminal domain in some PLP-dependent transferases	Aminotran_1_2_C_1	366	66	68	0.180327868852459	0.185792349726776	0.0904712121212121	0.0701014705882353	0.0588235294117647	0.307692307692308	0
5BJ4	95.3226	4.3514	e5bj4B3	B:1-285	B:1-285	a/b three-layered sandwiches	NO_X_NAME	NO_H_NAME	PLP-dependent transferases	Aminotran_1_2_N	366	66	68	0.180327868852459	0.185792349726776	0.0904712121212121	0.0701014705882353	0.0588235294117647	0.307692307692308	0
5BJ4	95.3226	4.3514	e5bj4A3	A:1-285	A:1-285	a/b three-layered sandwiches	NO_X_NAME	NO_H_NAME	PLP-dependent transferases	Aminotran_1_2_N	366	66	68	0.180327868852459	0.185792349726776	0.0904712121212121	0.0701014705882353	0.0588235294117647	0.307692307692308	0
1IFU	94.3982	5.5456	e1ifuA1	A:6-263	A:6-263	a+b two layers	RIP/Polo-box domain	NO_H_NAME	Ribosome inactivating proteins (RIP)	RIP	258	9	10	0.0348837209302326	0.0387596899224806	0.178177777777778	0.58101	0.111111111111111	0.344961240310078	0.232558139534884
1QQ2	93.3434	5.824	e1qq2A1	A:3-175	A:3-175	a+b three layers	Thioredoxin-like	NO_H_NAME	Thioredoxin-like	AhpC-TSA_1	173	24	31	0.138728323699422	0.179190751445087	0.4024625	0.188387096774194	0.12	0.23121387283237	0.248554913294798
1QQ2	93.3434	5.824	e1qq2B1	B:3-175	B:3-175	a+b three layers	Thioredoxin-like	NO_H_NAME	Thioredoxin-like	AhpC-TSA_1	173	24	31	0.138728323699422	0.179190751445087	0.4024625	0.188387096774194	0.12	0.23121387283237	0.248554913294798
2DFJ	92.7936	6.9706	e2dfjA1	A:2-268	A:2-268	a+b four layers	Carbon-nitrogen hydrolase-like	NO_H_NAME	Metallo-dependent phosphatases	Metallophos_2_1	267	8	11	0.0299625468164794	0.0411985018726592	-0.547625	-0.157427272727273	0	0.295880149812734	0.176029962546816
2DFJ	92.7936	6.9706	e2dfjB1	B:2-268	B:2-268	a+b four layers	Carbon-nitrogen hydrolase-like	NO_H_NAME	Metallo-dependent phosphatases	Metallophos_2_1	267	8	11	0.0299625468164794	0.0411985018726592	-0.547625	-0.157427272727273	0	0.295880149812734	0.176029962546816
1D0Q	92.6372	6.2316	e1d0qA1	A:2-103	A:2-103	few secondary structure elements	Rubredoxin-like	Rubredoxin-related	Rubredoxin-related	zf-CHC2	102	14	28	0.137254901960784	0.274509803921569	0.285814285714286	0.262710714285714	0	0.352941176470588	0.166666666666667
1D0Q	92.6372	6.2316	e1d0qB1	B:2-103	B:2-103	few secondary structure elements	Rubredoxin-like	Rubredoxin-related	Rubredoxin-related	zf-CHC2	102	14	28	0.137254901960784	0.274509803921569	0.285814285714286	0.262710714285714	0	0.352941176470588	0.166666666666667
5C94	92.2392	7.6946	e5c94A1	A:-4-111	A:6-116	beta barrels	cradle loop barrel	RIFT-related	Phage tail proteins	nsp9	116	18	23	0.155172413793103	0.198275862068966	0.331522222222222	0.347882608695652	0.166666666666667	0.0948275862068965	0.525862068965517
1GPR	91.2086	8.7504	e1gprA1	A:4-161	A:4-161	a+b complex topology	alpha/beta-Hammerhead/Barrel-sandwich hybrid	alpha/beta-Hammerhead/Barrel-sandwich hybrid	Duplicated hybrid motif	PTS_EIIA_1	158	11	16	0.069620253164557	0.10126582278481	0.413281818181818	-0.03923125	0.181818181818182	0.0506329113924051	0.386075949367089
1OK9	91.1896	8.807	e1ok9A4	A:65-128	A:65-128	few secondary structure elements	EGF-like	EGF-related	Complement control module/SCR domain	Sushi_4	254	13	27	0.0511811023622047	0.106299212598425	0.272030769230769	0.364144444444444	0	0	0.429133858267717
1OK9	91.1896	8.807	e1ok9B4	B:65-128	B:65-128	few secondary structure elements	EGF-like	EGF-related	Complement control module/SCR domain	Sushi_4	254	13	27	0.0511811023622047	0.106299212598425	0.272030769230769	0.364144444444444	0	0	0.429133858267717
1OK9	91.1896	8.807	e1ok9B3	B:1-64	B:1-64	few secondary structure elements	EGF-like	EGF-related	Complement control module/SCR domain	Sushi_4	254	13	27	0.0511811023622047	0.106299212598425	0.272030769230769	0.364144444444444	0	0	0.429133858267717
1OK9	91.1896	8.807	e1ok9A3	A:1-64	A:1-64	few secondary structure elements	EGF-like	EGF-related	Complement control module/SCR domain	Sushi_4	254	13	27	0.0511811023622047	0.106299212598425	0.272030769230769	0.364144444444444	0	0	0.429133858267717
1OK9	91.1896	8.807	e1ok9B1	B:129-190	B:129-190	few secondary structure elements	EGF-like	EGF-related	Complement control module/SCR domain	Sushi_3	254	13	27	0.0511811023622047	0.106299212598425	0.272030769230769	0.364144444444444	0	0	0.429133858267717
1OK9	91.1896	8.807	e1ok9A1	A:129-190	A:129-190	few secondary structure elements	EGF-like	EGF-related	Complement control module/SCR domain	Sushi_3	254	13	27	0.0511811023622047	0.106299212598425	0.272030769230769	0.364144444444444	0	0	0.429133858267717
1OK9	91.1896	8.807	e1ok9B2	B:191-253	B:191-253	few secondary structure elements	EGF-like	EGF-related	Complement control module/SCR domain	Sushi_1	254	13	27	0.0511811023622047	0.106299212598425	0.272030769230769	0.364144444444444	0	0	0.429133858267717
1OK9	91.1896	8.807	e1ok9A2	A:191-253	A:191-253	few secondary structure elements	EGF-like	EGF-related	Complement control module/SCR domain	Sushi_1	254	13	27	0.0511811023622047	0.106299212598425	0.272030769230769	0.364144444444444	0	0	0.429133858267717
1BKZ	90.9554	8.3322	e1bkzA1	A:3-135	A:3-135	beta sandwiches	jelly-roll	Concanavalin A-like	Concanavalin A-like lectins/glucanases	Gal-bind_lectin	135	15	21	0.111111111111111	0.155555555555556	0.05686	0.451242857142857	0.1875	0	0.548148148148148
1BKZ	90.9554	8.3322	e1bkzB1	B:3-135	B:3-135	beta sandwiches	jelly-roll	Concanavalin A-like	Concanavalin A-like lectins/glucanases	Gal-bind_lectin	135	15	21	0.111111111111111	0.155555555555556	0.05686	0.451242857142857	0.1875	0	0.548148148148148
1ANG	90.1304	9.8692	e1angA1	A:1-123	A:1-123	a+b complex topology	RNase A-like	NO_H_NAME	RNase A-like	RnaseA	123	8	15	0.0650406504065041	0.121951219512195	0.0949625	0.22958	0.125	0.203252032520325	0.333333333333333
1F05	90.076	9.8076	e1f05B1	B:12-330	B:12-330	a/b barrels	TIM beta/alpha-barrel	NO_H_NAME	TIM barrels	TAL_FSA	322	14	26	0.0434782608695652	0.0807453416149068	-0.0202714285714286	-0.0923769230769231	0.133333333333333	0.546583850931677	0.118012422360248
1F05	90.076	9.8076	e1f05A1	A:12-330	A:12-330	a/b barrels	TIM beta/alpha-barrel	NO_H_NAME	TIM barrels	TAL_FSA	322	14	26	0.0434782608695652	0.0807453416149068	-0.0202714285714286	-0.0923769230769231	0.133333333333333	0.546583850931677	0.118012422360248
1C1F	89.9798	9.6538	e1c1fA1	A:2-136	A:3-137	beta sandwiches	jelly-roll	Concanavalin A-like	Concanavalin A-like lectins/glucanases	Gal-bind_lectin	135	24	24	0.177777777777778	0.177777777777778	0.328075	0.0951541666666667	0.0833333333333333	0	0.585185185185185
4RFP	89.6414	10.3576	e4rfpA1	A:1-121	A:1-121	few secondary structure elements	NO_X_NAME	NO_H_NAME	Phospholipase A2, PLA2	Phospholip_A2_1	121	13	19	0.107438016528926	0.15702479338843	0.00864615384615382	0.179294736842105	0.0625	0.40495867768595	0.0909090909090909
4RFP	89.6414	10.3576	e4rfpB1	B:1-121	B:1-121	few secondary structure elements	NO_X_NAME	NO_H_NAME	Phospholipase A2, PLA2	Phospholip_A2_1	121	13	19	0.107438016528926	0.15702479338843	0.00864615384615382	0.179294736842105	0.0625	0.40495867768595	0.0909090909090909
1B57	89.1924	10.619	e1b57B1	B:1-358	B:1-358	a/b barrels	TIM beta/alpha-barrel	NO_H_NAME	TIM barrels	F_bP_aldolase	346	47	66	0.135838150289017	0.190751445086705	0.1724	-0.0199681818181818	0.0416666666666667	0.483516483516484	0.153846153846154
1B57	89.1924	10.619	e1b57A1	A:1-358	A:1-358	a/b barrels	TIM beta/alpha-barrel	NO_H_NAME	TIM barrels	F_bP_aldolase	346	47	66	0.135838150289017	0.190751445086705	0.1724	-0.0199681818181818	0.0416666666666667	0.483516483516484	0.153846153846154
1H0C	88.5202	11.2618	e1h0cA3	A:284-391	A:284-391	a+b two layers	NO_X_NAME	NO_H_NAME	C-terminal domain in some PLP-dependent transferases	AGAT_like	385	77	86	0.2	0.223376623376623	0.234753246753247	0.147398837209302	0.0256410256410256	0.427350427350427	0.094017094017094
1H0C	88.5202	11.2618	e1h0cA2	A:4-283	A:4-283	a/b three-layered sandwiches	NO_X_NAME	NO_H_NAME	PLP-dependent transferases	Aminotran_5_N	385	77	86	0.2	0.223376623376623	0.234753246753247	0.147398837209302	0.0256410256410256	0.427350427350427	0.094017094017094
1ASU	88.432	11.4964	e1asuA1	A:52-198	A:5-151	mixed a+b and a/b	Ribonuclease H-like	NO_H_NAME	Ribonuclease H-like	rve	162	29	36	0.179012345679012	0.222222222222222	0.111444827586207	0.0601833333333333	0	0.401234567901235	0.166666666666667
3H65	88.0188	11.9004	e3h65A1	A:243-345	A:243-345	alpha arrays	NO_X_NAME	NO_H_NAME	6-phosphogluconate dehydrogenase C-terminal domain-like	HMD	345	74	47	0.214492753623188	0.136231884057971	0.272378378378378	-0.0363744680851064	0.0405405405405405	0.43768115942029	0.127536231884058
3H65	88.0188	11.9004	e3h65A2	A:1-242	A:1-242	a/b three-layered sandwiches	Rossmann-like	Rossmann-related	NAD(P)-binding Rossmann-fold domains	PRK00961	345	74	47	0.214492753623188	0.136231884057971	0.272378378378378	-0.0363744680851064	0.0405405405405405	0.43768115942029	0.127536231884058
1BTM	87.5032	10.1934	e1btmB1	B:1-250	B:1-250	a/b barrels	TIM beta/alpha-barrel	NO_H_NAME	TIM barrels	TIM	251	36	30	0.143426294820717	0.119521912350598	0.18195	0.202973333333333	0.0540540540540541	0.466135458167331	0.155378486055777
1BTM	87.5032	10.1934	e1btmA1	A:1-250	A:1-250	a/b barrels	TIM beta/alpha-barrel	NO_H_NAME	TIM barrels	TIM	251	36	30	0.143426294820717	0.119521912350598	0.18195	0.202973333333333	0.0540540540540541	0.466135458167331	0.155378486055777
1BDO	87.3826	12.5458	e1bdoA1	A:77-156	A:1-80	a+b complex topology	alpha/beta-Hammerhead/Barrel-sandwich hybrid	alpha/beta-Hammerhead/Barrel-sandwich hybrid	Single hybrid motif	Biotin_lipoyl	80	10	18	0.125	0.225	0.00951999999999999	0.246794444444444	0.2	0	0.45
4ZVL	87.2974	10.354	e4zvlA1	A:1-230	A:1-230	a/b three-layered sandwiches	Flavodoxin-like	Flavoproteins/Phosphotyrosine protein phosphatases-like	Flavoproteins	FMN_red	230	39	52	0.169565217391304	0.226086956521739	0.267648717948718	0.154132692307692	0.075	0.31304347826087	0.169565217391304
4ZVL	87.2974	10.354	e4zvlB1	B:1-230	B:1-230	a/b three-layered sandwiches	Flavodoxin-like	Flavoproteins/Phosphotyrosine protein phosphatases-like	Flavoproteins	FMN_red	230	39	52	0.169565217391304	0.226086956521739	0.267648717948718	0.154132692307692	0.075	0.31304347826087	0.169565217391304
3IB7	87.157	12.568	e3ib7A1	A:4-298	A:16-310	a+b four layers	Carbon-nitrogen hydrolase-like	NO_H_NAME	Metallo-dependent phosphatases	PhoD_1	295	70	71	0.23728813559322	0.240677966101695	0.178254285714286	0.179877464788732	0.0142857142857143	0.23728813559322	0.271186440677966
3R2V	85.5852	14.4124	e3r2vA4	A:541-676	A:4-139	alpha arrays	NO_X_NAME	PB2 '627' domain-related	Polymerase basic protein 2 (PB2) '627' domain	Flu_PB2_6th	192	12	20	0.0625	0.104166666666667	0.147691666666667	0.198185	0.0769230769230769	0.41304347826087	0.173913043478261
3R2V	85.5852	14.4124	e3r2vA3	A:677-738	A:140-201	a+b two layers	NO_X_NAME	NO_H_NAME	PB2 C-terminal domain-like	Flu_PB2_7th	192	12	20	0.0625	0.104166666666667	0.147691666666667	0.198185	0.0769230769230769	0.41304347826087	0.173913043478261
1UUF	84.906	15.0066	e1uufA1	A:3-144,A:313-349	A:23-164,A:333-369	beta barrels	GroES-like	GroES-related	Alcohol dehydrogenase-like, N-terminal domain	ADH_N	339	19	28	0.056047197640118	0.0825958702064897	0.238384210526316	0.131392857142857	0.0526315789473684	0.209737827715356	0.288389513108614
1UUF	84.906	15.0066	e1uufA2	A:145-312	A:165-332	a/b three-layered sandwiches	Rossmann-like	Rossmann-related	NAD(P)-binding Rossmann-fold domains	ADH_zinc_N	339	19	28	0.056047197640118	0.0825958702064897	0.238384210526316	0.131392857142857	0.0526315789473684	0.209737827715356	0.288389513108614
4NAK	84.4684	15.4928	e4nakA1	A:76-298	A:2-224	a/b three-layered sandwiches	NO_X_NAME	NO_H_NAME	Nucleotide-diphospho-sugar transferases	IspD	209	29	27	0.138755980861244	0.129186602870813	0.152827586206897	0.0962444444444444	0	0	0.5
3W5Z	84.3454	15.6438	e3w5zA1	A:213-292	A:3-82	a+b two layers	Alpha-lytic protease prodomain-like	NO_H_NAME	Cation efflux protein cytoplasmic domain-like	ZT_dimer	79	11	10	0.139240506329114	0.126582278481013	-0.0964909090909091	0.06127	0	0.3875	0.375
1JUV	83.6572	16.3428	e1juvA1	A:1-193	A:1-193	a/b three-layered sandwiches	NO_X_NAME	NO_H_NAME	Dihydrofolate reductases	DHFR_1	193	5	17	0.0259067357512953	0.0880829015544041	0.57506	0.351223529411765	0.2	0.202072538860104	0.383419689119171
1ALU	83.5844	16.3858	e1aluA1	A:19-184	A:21-186	alpha bundles	Ferritin/Heme oxygenase/4-helical cytokines	NO_H_NAME	4-helical cytokines	IL6	157	21	26	0.133757961783439	0.165605095541401	-0.116804761904762	0.21305	0.0454545454545455	0.818181818181818	0
5ABR	83.462	16.5268	e5abrA1	A:4-107	A:23-126	a+b three layers	Thioredoxin-like	NO_H_NAME	Thioredoxin-like	2Fe-2S_thioredx_C_1	104	10	22	0.0961538461538462	0.211538461538462	0.39323	0.404645454545455	0.2	0.173076923076923	0.192307692307692
5ABR	83.462	16.5268	e5abrB1	B:4-107	B:23-126	a+b three layers	Thioredoxin-like	NO_H_NAME	Thioredoxin-like	2Fe-2S_thioredx_C_1	104	10	22	0.0961538461538462	0.211538461538462	0.39323	0.404645454545455	0.2	0.173076923076923	0.192307692307692
4FGW	83.149	16.758	e4fgwB3	B:233-385	B:233-385	alpha arrays	NO_X_NAME	NO_H_NAME	6-phosphogluconate dehydrogenase C-terminal domain-like	NAD_Gly3P_dh_C	353	30	41	0.084985835694051	0.11614730878187	0.0916666666666667	0.159753658536585	0.0967741935483871	0.470254957507082	0.155807365439093
4FGW	83.149	16.758	e4fgwA3	A:233-385	A:233-385	alpha arrays	NO_X_NAME	NO_H_NAME	6-phosphogluconate dehydrogenase C-terminal domain-like	NAD_Gly3P_dh_C	353	30	41	0.084985835694051	0.11614730878187	0.0916666666666667	0.159753658536585	0.0967741935483871	0.470254957507082	0.155807365439093
4FGW	83.149	16.758	e4fgwB4	B:33-232	B:33-232	a/b three-layered sandwiches	Rossmann-like	Rossmann-related	NAD(P)-binding Rossmann-fold domains	NAD_Gly3P_dh_N	353	30	41	0.084985835694051	0.11614730878187	0.0916666666666667	0.159753658536585	0.0967741935483871	0.470254957507082	0.155807365439093
4FGW	83.149	16.758	e4fgwA4	A:33-232	A:33-232	a/b three-layered sandwiches	Rossmann-like	Rossmann-related	NAD(P)-binding Rossmann-fold domains	NAD_Gly3P_dh_N	353	30	41	0.084985835694051	0.11614730878187	0.0916666666666667	0.159753658536585	0.0967741935483871	0.470254957507082	0.155807365439093
1CPJ	83.001	16.9978	e1cpjA1	A:1-253	A:7-259	a+b complex topology	Cysteine proteinases-like	NO_H_NAME	Cysteine proteinases	Peptidase_C1	253	16	26	0.0632411067193676	0.102766798418972	0.12614375	0.264788461538462	0.0625	0.193675889328063	0.241106719367589
1CPJ	83.001	16.9978	e1cpjB1	B:1-253	B:7-259	a+b complex topology	Cysteine proteinases-like	NO_H_NAME	Cysteine proteinases	Peptidase_C1	253	16	26	0.0632411067193676	0.102766798418972	0.12614375	0.264788461538462	0.0625	0.193675889328063	0.241106719367589
5RFD	82.2986	17.294	e5rfdA2	A:1-186	A:1-186	beta barrels	cradle loop barrel	RIFT-related	FMN-binding split barrel	Peptidase_C30_N	304	40	34	0.131578947368421	0.111842105263158	0.164915	0.401382352941176	0.1	0.226973684210526	0.292763157894737
5RFD	82.2986	17.294	e5rfdA1	A:187-304	A:187-304	alpha arrays	NO_X_NAME	NO_H_NAME	Coronavirus main proteinase (3Cl-pro, putative coronavirus nsp2) C-terminal domain	Peptidase_C30_C	304	40	34	0.131578947368421	0.111842105263158	0.164915	0.401382352941176	0.1	0.226973684210526	0.292763157894737
1M6D	82.1498	17.7848	e1m6dB1	B:1-212	B:1-214	a+b complex topology	Cysteine proteinases-like	NO_H_NAME	Cysteine proteinases	Peptidase_C1	214	5	13	0.0233644859813084	0.0607476635514019	-0.75102	0.0614615384615385	0	0.244131455399061	0.230046948356808
1M6D	82.1498	17.7848	e1m6dA1	A:1-212	A:1-214	a+b complex topology	Cysteine proteinases-like	NO_H_NAME	Cysteine proteinases	Peptidase_C1	214	5	13	0.0233644859813084	0.0607476635514019	-0.75102	0.0614615384615385	0	0.244131455399061	0.230046948356808
4CMD	81.4436	18.4264	e4cmdA1	A:1-146	A:1-146	a+b two layers	NO_X_NAME	NO_H_NAME	a+b domain in D-aminoacid aminotransferase-like PLP-dependent enzymes	Aminotran_4_N	322	45	56	0.139751552795031	0.173913043478261	0.329684444444444	0.1837875	0.133333333333333	0.298136645962733	0.267080745341615
4CMD	81.4436	18.4264	e4cmdB2	B:1-146	B:1-146	a+b two layers	NO_X_NAME	NO_H_NAME	a+b domain in D-aminoacid aminotransferase-like PLP-dependent enzymes	Aminotran_4_N	322	45	56	0.139751552795031	0.173913043478261	0.329684444444444	0.1837875	0.133333333333333	0.298136645962733	0.267080745341615
4CMD	81.4436	18.4264	e4cmdA2	A:140-322	A:140-322	a+b two layers	NO_X_NAME	NO_H_NAME	barrel domain in D-aminoacid aminotransferase-like PLP-dependent enzymes	Aminotran_4_C	322	45	56	0.139751552795031	0.173913043478261	0.329684444444444	0.1837875	0.133333333333333	0.298136645962733	0.267080745341615
4CMD	81.4436	18.4264	e4cmdB1	B:147-322	B:147-322	a+b two layers	NO_X_NAME	NO_H_NAME	barrel domain in D-aminoacid aminotransferase-like PLP-dependent enzymes	Aminotran_4_C	322	45	56	0.139751552795031	0.173913043478261	0.329684444444444	0.1837875	0.133333333333333	0.298136645962733	0.267080745341615
4WPE	81.3108	18.6338	e4wpeA1	A:1-275	A:8-281	alpha duplicates or obligate multimers	BAR/IMD domain-like	NO_H_NAME	BAR/IMD domain-like	FCH	275	75	82	0.272727272727273	0.298181818181818	0.315488	-0.00619146341463417	0.0394736842105263	0.854545454545454	0.00727272727272727
5HKE	81.0468	18.839	e5hkeA1	A:2-323	A:2-323	a+b four layers	Ntn/PP2C	Ntn	Penicillin acylase, catalytic domain	CBAH	316	54	59	0.170886075949367	0.186708860759494	0.054362962962963	0.160438983050847	0.0508474576271186	0.167224080267559	0.344481605351171
5HKE	81.0468	18.839	e5hkeB1	B:2-323	B:2-323	a+b four layers	Ntn/PP2C	Ntn	Penicillin acylase, catalytic domain	CBAH	316	54	59	0.170886075949367	0.186708860759494	0.054362962962963	0.160438983050847	0.0508474576271186	0.167224080267559	0.344481605351171
2I4Z	80.7818	19.1704	e2i4zB1	B:210-476	B:20-286	alpha arrays	NO_X_NAME	NO_H_NAME	Nuclear receptor ligand-binding domain	Hormone_recep_1	270	17	27	0.062962962962963	0.1	-0.0433764705882353	0.24447037037037	0.0476190476190476	0.625925925925926	0.0481481481481481
2I4Z	80.7818	19.1704	e2i4zA1	A:210-476	A:20-286	alpha arrays	NO_X_NAME	NO_H_NAME	Nuclear receptor ligand-binding domain	Hormone_recep_1	270	17	27	0.062962962962963	0.1	-0.0433764705882353	0.24447037037037	0.0476190476190476	0.625925925925926	0.0481481481481481
3NAQ	80.3754	19.3474	e3naqA1	A:146-335	A:125-314	a/b three-layered sandwiches	Rossmann-like	Rossmann-related	NAD(P)-binding Rossmann-fold domains	2-Hacid_dh_C	351	60	60	0.170940170940171	0.170940170940171	0.175783333333333	0.128993333333333	0.0166666666666667	0.327635327635328	0.170940170940171
3NAQ	80.3754	19.3474	e3naqB1	B:146-335	B:125-314	a/b three-layered sandwiches	Rossmann-like	Rossmann-related	NAD(P)-binding Rossmann-fold domains	2-Hacid_dh_C	351	60	60	0.170940170940171	0.170940170940171	0.175783333333333	0.128993333333333	0.0166666666666667	0.327635327635328	0.170940170940171
3NAQ	80.3754	19.3474	e3naqA2	A:28-145,A:335-378	A:7-124,A:314-357	a/b three-layered sandwiches	Rossmann-like	Rossmann-related	Formate/glycerate dehydrogenase catalytic domain-like	2-Hacid_dh	351	60	60	0.170940170940171	0.170940170940171	0.175783333333333	0.128993333333333	0.0166666666666667	0.327635327635328	0.170940170940171
3NAQ	80.3754	19.3474	e3naqB2	B:28-145,B:335-378	B:7-124,B:314-357	a/b three-layered sandwiches	Rossmann-like	Rossmann-related	Formate/glycerate dehydrogenase catalytic domain-like	2-Hacid_dh	351	60	60	0.170940170940171	0.170940170940171	0.175783333333333	0.128993333333333	0.0166666666666667	0.327635327635328	0.170940170940171
1EDT	79.4128	20.5768	e1edtA1	A:6-270	A:6-270	a/b barrels	TIM beta/alpha-barrel	NO_H_NAME	TIM barrels	Glyco_hydro_18_1	265	17	31	0.0641509433962264	0.116981132075472	0.0658411764705883	-0.00810967741935484	0.0588235294117647	0.286792452830189	0.260377358490566
1UKW	79.3574	20.4304	e1ukwA1	A:149-258	A:118-227	beta complex topology	NO_X_NAME	NO_H_NAME	Acyl-CoA dehydrogenase middle domain-like	Acyl-CoA_dh_M	379	32	53	0.0844327176781003	0.139841688654354	0.4464625	0.0265056603773585	0.09375	0.490765171503958	0.163588390501319
1UKW	79.3574	20.4304	e1ukwB1	B:148-257	B:117-226	beta complex topology	NO_X_NAME	NO_H_NAME	Acyl-CoA dehydrogenase middle domain-like	Acyl-CoA_dh_M	379	32	53	0.0844327176781003	0.139841688654354	0.4464625	0.0265056603773585	0.09375	0.490765171503958	0.163588390501319
1UKW	79.3574	20.4304	e1ukwA2	A:32-148	A:1-117	alpha arrays	NO_X_NAME	NO_H_NAME	Acyl-CoA dehydrogenase N-terminal domain-like	Acyl-CoA_dh_N	379	32	53	0.0844327176781003	0.139841688654354	0.4464625	0.0265056603773585	0.09375	0.490765171503958	0.163588390501319
1UKW	79.3574	20.4304	e1ukwB2	B:32-147	B:1-116	alpha arrays	NO_X_NAME	NO_H_NAME	Acyl-CoA dehydrogenase N-terminal domain-like	Acyl-CoA_dh_N	379	32	53	0.0844327176781003	0.139841688654354	0.4464625	0.0265056603773585	0.09375	0.490765171503958	0.163588390501319
1UKW	79.3574	20.4304	e1ukwA3	A:259-410	A:228-379	alpha bundles	Bromodomain-like	NO_H_NAME	Acyl-CoA dehydrogenase C-terminal domain-like	Acyl-CoA_dh_1	379	32	53	0.0844327176781003	0.139841688654354	0.4464625	0.0265056603773585	0.09375	0.490765171503958	0.163588390501319
1UKW	79.3574	20.4304	e1ukwB3	B:259-410	B:228-379	alpha bundles	Bromodomain-like	NO_H_NAME	Acyl-CoA dehydrogenase C-terminal domain-like	Acyl-CoA_dh_1	379	32	53	0.0844327176781003	0.139841688654354	0.4464625	0.0265056603773585	0.09375	0.490765171503958	0.163588390501319
2HQV	78.9996	20.5806	e2hqvA1	A:11-60	A:11-60	alpha arrays	HTH	NO_H_NAME	helical bundles in heme iron utilization protein-like	HugX	172	20	25	0.116279069767442	0.145348837209302	0.248405	0.261044	0.19047619047619	0.62962962962963	0
2HQV	78.9996	20.5806	e2hqvA2	A:61-186	A:61-186	a+b duplicates or obligate multimers	NO_X_NAME	NO_H_NAME	Heme iron utilization protein-like	ChuX_HutX	172	20	25	0.116279069767442	0.145348837209302	0.248405	0.261044	0.19047619047619	0.62962962962963	0
1HG2	78.9854	20.7834	e1hg2A1	A:150-281	A:150-281	alpha bundles	Spectrin repeat-like	NO_H_NAME	GAT-like domain	ANTH_C	263	21	33	0.0798479087452472	0.125475285171103	-0.0437904761904762	0.308490909090909	0	0.631178707224335	0
1HG2	78.9854	20.7834	e1hg2A2	A:19-149	A:19-149	alpha superhelices	Repetitive alpha hairpins	NO_H_NAME	ARM repeat	ANTH_N	263	21	33	0.0798479087452472	0.125475285171103	-0.0437904761904762	0.308490909090909	0	0.631178707224335	0
4YZG	78.6358	21.3024	e4yzgA1	A:58-351	A:2-294	a+b four layers	Ntn/PP2C	NO_H_NAME	Protein serine/threonine phosphatase 2C, catalytic domain	PP2C	294	8	15	0.0272108843537415	0.0510204081632653	0.39625	0.37658	0.125	0.346938775510204	0.275510204081633
4YZG	78.6358	21.3024	e4yzgB1	B:58-351	B:2-294	a+b four layers	Ntn/PP2C	NO_H_NAME	Protein serine/threonine phosphatase 2C, catalytic domain	PP2C	294	8	15	0.0272108843537415	0.0510204081632653	0.39625	0.37658	0.125	0.346938775510204	0.275510204081633
3CXK	78.4898	21.5052	e3cxkA1	A:10-140	A:31-161	beta complex topology	NO_X_NAME	ETN0001 domain-like	Mss4-like	SelR	131	8	13	0.0610687022900763	0.099236641221374	0.16855	0.0476615384615385	0.222222222222222	0.122137404580153	0.297709923664122
3CXK	78.4898	21.5052	e3cxkB1	B:10-140	B:31-161	beta complex topology	NO_X_NAME	ETN0001 domain-like	Mss4-like	SelR	131	8	13	0.0610687022900763	0.099236641221374	0.16855	0.0476615384615385	0.222222222222222	0.122137404580153	0.297709923664122
4O48	78.1936	21.0372	e4o48A1	A:0-309	A:24-332	a+b four layers	Ntn/PP2C	Ntn	(Glycosyl)asparaginase	Asparaginase_2	298	34	60	0.114093959731544	0.201342281879195	0.190597058823529	0.13716	0.0882352941176471	0.435897435897436	0.147435897435897
4O48	78.1936	21.0372	e4o48B1	B:0-309	B:24-332	a+b four layers	Ntn/PP2C	Ntn	(Glycosyl)asparaginase	Asparaginase_2	298	34	60	0.114093959731544	0.201342281879195	0.190597058823529	0.13716	0.0882352941176471	0.435897435897436	0.147435897435897
1AT0	78.037	21.9048	e1at0A1	A:258-402	A:1-145	beta complex topology	NO_X_NAME	Hedgehog/intein	Hint	Hint	145	8	22	0.0551724137931034	0.151724137931034	0.6651375	0.292486363636364	0.125	0	0.613793103448276
1I49	77.3218	22.5712	e1i49A1	A:23-222	A:2-201	alpha duplicates or obligate multimers	BAR/IMD domain-like	NO_H_NAME	BAR/IMD domain-like	Arfaptin	201	39	56	0.194029850746269	0.278606965174129	0.423225641025641	-0.163689285714286	0.0731707317073171	0.870646766169154	0
1I49	77.3218	22.5712	e1i49B1	B:23-222	B:2-201	alpha duplicates or obligate multimers	BAR/IMD domain-like	NO_H_NAME	BAR/IMD domain-like	Arfaptin	201	39	56	0.194029850746269	0.278606965174129	0.423225641025641	-0.163689285714286	0.0731707317073171	0.870646766169154	0
3RZN	77.2614	22.6086	e3rznA1	A:1-207	A:1-207	alpha arrays	NO_X_NAME	NO_H_NAME	Glycolipid transfer protein, GLTP	GLTP	206	11	16	0.0533980582524272	0.0776699029126214	0.353336363636364	0.1467875	0	0.587378640776699	0.00970873786407767
7D83	75.8172	23.9026	e7d83A1	A:56-209	A:10-163	mixed a+b and a/b	Ribonuclease H-like	NO_H_NAME	Ribonuclease H-like	rve	137	24	44	0.175182481751825	0.321167883211679	0.0893958333333333	0.302431818181818	0.12	0.285714285714286	0.345238095238095
1DTH	75.6676	24.211	e1dthB1	B:1-202	B:2-203	mixed a+b and a/b	Zincin-like	NO_H_NAME	Metalloproteases (zincins) catalytic domain	Reprolysin	202	7	18	0.0346534653465347	0.0891089108910891	-0.1235	0.524761111111111	0.181818181818182	0.331683168316832	0.202970297029703
1DTH	75.6676	24.211	e1dthA1	A:1-202	A:2-203	mixed a+b and a/b	Zincin-like	NO_H_NAME	Metalloproteases (zincins) catalytic domain	Reprolysin	202	7	18	0.0346534653465347	0.0891089108910891	-0.1235	0.524761111111111	0.181818181818182	0.331683168316832	0.202970297029703
1BBH	75.319	24.5536	e1bbhA1	A:1-131	A:1-131	alpha bundles	Four-helical up-and-down bundle	NO_H_NAME	Cytochromes	Cytochrom_C_2	131	16	31	0.122137404580153	0.236641221374046	0.21434375	0.0894	0.111111111111111	0.656488549618321	0.0305343511450382
1BBH	75.319	24.5536	e1bbhB1	B:1-131	B:1-131	alpha bundles	Four-helical up-and-down bundle	NO_H_NAME	Cytochromes	Cytochrom_C_2	131	16	31	0.122137404580153	0.236641221374046	0.21434375	0.0894	0.111111111111111	0.656488549618321	0.0305343511450382
2IMT	73.3314	26.4468	e2imtA1	A:21-183	A:6-168	alpha arrays	Toxins' membrane translocation domains	NO_H_NAME	Bcl-2 inhibitors of programmed cell death	Bcl-2	163	7	10	0.0429447852760736	0.0613496932515337	-0.0247	0.18185	0.142857142857143	0.680981595092024	0
1MI8	72.7246	27.0932	e1mi8A1	A:-2-156	A:1-158	beta complex topology	NO_X_NAME	Hedgehog/intein	Hint	Intein_splicing	141	12	14	0.0851063829787234	0.099290780141844	0.1208	0.121585714285714	0.166666666666667	0	0.54
1C8T	72.1364	27.643	e1c8tB1	B:89-247	B:4-162	mixed a+b and a/b	Zincin-like	NO_H_NAME	Metalloproteases (zincins) catalytic domain	Peptidase_M10	167	13	25	0.0778443113772455	0.149700598802395	0.279807692307692	0.135536	0	0.239520958083832	0.161676646706587
1C8T	72.1364	27.643	e1c8tA1	A:89-247	A:4-162	mixed a+b and a/b	Zincin-like	NO_H_NAME	Metalloproteases (zincins) catalytic domain	Peptidase_M10	167	13	25	0.0778443113772455	0.149700598802395	0.279807692307692	0.135536	0	0.239520958083832	0.161676646706587
2O4C	71.419	28.5396	e2o4cA1	A:291-380	A:291-380	a+b two layers	NO_X_NAME	NO_H_NAME	Dimerization domain of erythronate-4-phosphate dehydrogenase PdxB	DUF3410	380	23	32	0.0605263157894737	0.0842105263157895	0.151013043478261	0.179903125	0.0869565217391304	0.371052631578947	0.163157894736842
2O4C	71.419	28.5396	e2o4cB3	B:291-380	B:291-380	a+b two layers	NO_X_NAME	NO_H_NAME	Dimerization domain of erythronate-4-phosphate dehydrogenase PdxB	DUF3410	380	23	32	0.0605263157894737	0.0842105263157895	0.151013043478261	0.179903125	0.0869565217391304	0.371052631578947	0.163157894736842
2O4C	71.419	28.5396	e2o4cB1	B:91-257	B:91-257	a/b three-layered sandwiches	Rossmann-like	Rossmann-related	NAD(P)-binding Rossmann-fold domains	2-Hacid_dh_C	380	23	32	0.0605263157894737	0.0842105263157895	0.151013043478261	0.179903125	0.0869565217391304	0.371052631578947	0.163157894736842
2O4C	71.419	28.5396	e2o4cA3	A:91-257	A:91-257	a/b three-layered sandwiches	Rossmann-like	Rossmann-related	NAD(P)-binding Rossmann-fold domains	2-Hacid_dh_C	380	23	32	0.0605263157894737	0.0842105263157895	0.151013043478261	0.179903125	0.0869565217391304	0.371052631578947	0.163157894736842
2O4C	71.419	28.5396	e2o4cB2	B:1-90,B:258-290	B:1-90,B:258-290	a/b three-layered sandwiches	Rossmann-like	Rossmann-related	Formate/glycerate dehydrogenase catalytic domain-like	2-Hacid_dh,DUF3410	380	23	32	0.0605263157894737	0.0842105263157895	0.151013043478261	0.179903125	0.0869565217391304	0.371052631578947	0.163157894736842
2O4C	71.419	28.5396	e2o4cA2	A:1-90,A:258-290	A:1-90,A:258-290	a/b three-layered sandwiches	Rossmann-like	Rossmann-related	Formate/glycerate dehydrogenase catalytic domain-like	2-Hacid_dh,DUF3410	380	23	32	0.0605263157894737	0.0842105263157895	0.151013043478261	0.179903125	0.0869565217391304	0.371052631578947	0.163157894736842
1GV3	71.2098	28.653	e1gv3B1	B:37-126	B:37-126	alpha bundles	Long alpha-hairpin	NO_H_NAME	Fe,Mn superoxide dismutase (SOD), N-terminal domain	Sod_Fe_N	213	15	30	0.0704225352112676	0.140845070422535	0.170313333333333	-0.0690466666666667	0.125	0.413145539906103	0.107981220657277
1GV3	71.2098	28.653	e1gv3A1	A:37-126	A:37-126	alpha bundles	Long alpha-hairpin	NO_H_NAME	Fe,Mn superoxide dismutase (SOD), N-terminal domain	Sod_Fe_N	213	15	30	0.0704225352112676	0.140845070422535	0.170313333333333	-0.0690466666666667	0.125	0.413145539906103	0.107981220657277
1GV3	71.2098	28.653	e1gv3B2	B:129-237	B:129-237	a+b three layers	NO_X_NAME	NO_H_NAME	Fe,Mn superoxide dismutase (SOD)-C	Sod_Fe_C	213	15	30	0.0704225352112676	0.140845070422535	0.170313333333333	-0.0690466666666667	0.125	0.413145539906103	0.107981220657277
1GV3	71.2098	28.653	e1gv3A2	A:129-237	A:129-237	a+b three layers	NO_X_NAME	NO_H_NAME	Fe,Mn superoxide dismutase (SOD)-C	Sod_Fe_C	213	15	30	0.0704225352112676	0.140845070422535	0.170313333333333	-0.0690466666666667	0.125	0.413145539906103	0.107981220657277
19HC	70.4816	29.4962	e19hcA1	A:1-168	A:1-168	few secondary structure elements	Multiheme cytochromes	NO_H_NAME	Cytochrome c3-like	Cytochrom_CIII	292	24	44	0.0821917808219178	0.150684931506849	-0.0721375	0.0597136363636363	0	0.345890410958904	0.0582191780821918
19HC	70.4816	29.4962	e19hcB1	B:1-168	B:1-168	few secondary structure elements	Multiheme cytochromes	NO_H_NAME	Cytochrome c3-like	Cytochrom_CIII	292	24	44	0.0821917808219178	0.150684931506849	-0.0721375	0.0597136363636363	0	0.345890410958904	0.0582191780821918
19HC	70.4816	29.4962	e19hcA2	A:169-292	A:169-292	few secondary structure elements	Multiheme cytochromes	NO_H_NAME	Cytochrome c3-like	Cytochrom_CIII	292	24	44	0.0821917808219178	0.150684931506849	-0.0721375	0.0597136363636363	0	0.345890410958904	0.0582191780821918
19HC	70.4816	29.4962	e19hcB2	B:169-292	B:169-292	few secondary structure elements	Multiheme cytochromes	NO_H_NAME	Cytochrome c3-like	Cytochrom_CIII	292	24	44	0.0821917808219178	0.150684931506849	-0.0721375	0.0597136363636363	0	0.345890410958904	0.0582191780821918
1M7P	70.4092	29.4978	e1m7pB1	B:3-248	B:3-248	a/b barrels	TIM beta/alpha-barrel	NO_H_NAME	TIM barrels	TIM	246	31	34	0.126016260162602	0.138211382113821	0.187309677419355	0.176508823529412	0.032258064516129	0.378048780487805	0.154471544715447
1M7P	70.4092	29.4978	e1m7pA1	A:3-248	A:3-248	a/b barrels	TIM beta/alpha-barrel	NO_H_NAME	TIM barrels	TIM	246	31	34	0.126016260162602	0.138211382113821	0.187309677419355	0.176508823529412	0.032258064516129	0.378048780487805	0.154471544715447
1MK4	69.8136	30.1432	e1mk4A1	A:0-156	A:1-157	a+b three layers	Nat/Ivy	NO_H_NAME	Acyl-CoA N-acyltransferases (Nat)	Acetyltransf_10_5	157	18	31	0.114649681528662	0.197452229299363	0.157322222222222	0.226674193548387	0.111111111111111	0.24203821656051	0.305732484076433
1MK4	69.8136	30.1432	e1mk4B1	B:0-156	B:1-157	a+b three layers	Nat/Ivy	NO_H_NAME	Acyl-CoA N-acyltransferases (Nat)	Acetyltransf_10_5	157	18	31	0.114649681528662	0.197452229299363	0.157322222222222	0.226674193548387	0.111111111111111	0.24203821656051	0.305732484076433
1EYE	66.5234	32.708	e1eyeA1	A:5-274	A:5-274	a/b barrels	TIM beta/alpha-barrel	NO_H_NAME	TIM barrels	Pterin_bind	256	24	31	0.09375	0.12109375	0.344141666666667	0.0727451612903226	0.0833333333333333	0.282608695652174	0.260869565217391
6FTQ	66.296	33.6562	e6ftqA1	A:33-384	A:39-390	a+b four layers	Carbon-nitrogen hydrolase-like	NO_H_NAME	Carbon-nitrogen hydrolase	CN_hydrolase	331	60	51	0.181268882175227	0.154078549848943	0.280901666666667	-0.000931372549019616	0.05	0.27810650887574	0.272189349112426
4Z5Z	65.8842	33.8138	e4z5zA1	A:0-307	A:1-308	a+b four layers	NO_X_NAME	NO_H_NAME	Metallo-hydrolase/oxidoreductase	Lactamase_B_2	308	42	54	0.136363636363636	0.175324675324675	0.124061904761905	0.17537962962963	0.0476190476190476	0.188311688311688	0.243506493506494
2RAJ	65.8636	33.8846	e2rajA6	A:388-595	A:185-392	alpha duplicates or obligate multimers	BAR/IMD domain-like	NO_H_NAME	BAR/IMD domain-like	BAR_3_WASP_bdg	382	51	64	0.133507853403141	0.167539267015707	0.398141176470588	-0.1269546875	0.0196078431372549	0.612565445026178	0.0890052356020942
2RAJ	65.8636	33.8846	e2rajA5	A:214-387	A:11-184	a+b two layers	NO_X_NAME	NO_H_NAME	PX domain	PX	382	51	64	0.133507853403141	0.167539267015707	0.398141176470588	-0.1269546875	0.0196078431372549	0.612565445026178	0.0890052356020942
1B7E	65.0716	33.0542	e1b7eA2	A:70-104,A:124-472	A:15-49,A:69-416	mixed a+b and a/b	Ribonuclease H-like	NO_H_NAME	Ribonuclease H-like	Dimer_Tnp_Tn5	372	14	16	0.0376344086021505	0.043010752688172	0.0497571428571428	0.06074375	0.428571428571429	0.457142857142857	0.257142857142857
4FUM	65.03	34.9688	e4fumA1	A:0-74	A:1-75	beta complex topology	Head domain of nucleotide exchange factor GrpE	NO_H_NAME	G5 and E repeats in surface protein G	G5	205	27	56	0.131707317073171	0.273170731707317	-0.196918518518519	-0.0687017857142857	0	0	0.5
4FUM	65.03	34.9688	e4fumA3	A:125-203	A:126-204	beta complex topology	Head domain of nucleotide exchange factor GrpE	NO_H_NAME	G5 and E repeats in surface protein G	G5	205	27	56	0.131707317073171	0.273170731707317	-0.196918518518519	-0.0687017857142857	0	0	0.5
4FUM	65.03	34.9688	e4fumA2	A:75-124	A:76-125	beta complex topology	Head domain of nucleotide exchange factor GrpE	NO_H_NAME	G5 and E repeats in surface protein G	SasG_E	205	27	56	0.131707317073171	0.273170731707317	-0.196918518518519	-0.0687017857142857	0	0	0.5
1G99	64.287	35.3602	e1g99A2	A:198-398	A:198-398	mixed a+b and a/b	Ribonuclease H-like	NO_H_NAME	Ribonuclease H-like	Acetate_kinase_C	398	56	56	0.14070351758794	0.14070351758794	0.232169642857143	0.114819642857143	0.0689655172413793	0.369346733668342	0.198492462311558
1G99	64.287	35.3602	e1g99B2	B:198-398	B:198-398	mixed a+b and a/b	Ribonuclease H-like	NO_H_NAME	Ribonuclease H-like	Acetate_kinase_C	398	56	56	0.14070351758794	0.14070351758794	0.232169642857143	0.114819642857143	0.0689655172413793	0.369346733668342	0.198492462311558
1G99	64.287	35.3602	e1g99A1	A:1-197	A:1-197	mixed a+b and a/b	Ribonuclease H-like	NO_H_NAME	Ribonuclease H-like	Acetate_kinase_N	398	56	56	0.14070351758794	0.14070351758794	0.232169642857143	0.114819642857143	0.0689655172413793	0.369346733668342	0.198492462311558
1G99	64.287	35.3602	e1g99B1	B:1-197	B:1-197	mixed a+b and a/b	Ribonuclease H-like	NO_H_NAME	Ribonuclease H-like	Acetate_kinase_N	398	56	56	0.14070351758794	0.14070351758794	0.232169642857143	0.114819642857143	0.0689655172413793	0.369346733668342	0.198492462311558
2VTK	63.558	36.3374	e2vtkA1	A:46-374	A:13-341	a/b three-layered sandwiches	P-loop domains-like	P-loop domains-related	P-loop containing nucleoside triphosphate hydrolases	Herpes_TK	313	30	46	0.0958466453674121	0.146964856230032	0.505903333333333	0.217780434782609	0.133333333333333	0.471153846153846	0.144230769230769
1BCG	63.4766	36.2044	e1bcgA1	A:1-73	A:2-74	few secondary structure elements	omega toxin-like	omega toxin-related	Scorpion toxin-like	Toxin_3_1	74	13	23	0.175675675675676	0.310810810810811	0.305815384615385	0.278569565217391	0.230769230769231	0.216216216216216	0.27027027027027
3TGS	61.692	38.3054	e3tgsA1	A:256-422,A:444-473	A:140-286,A:308-339	a+b two layers	Ribosomal protein L31e-like	NO_H_NAME	Ribosomal protein L31e/gp120 outer domain	GP120_3rd	345	3	7	0.00869565217391304	0.0202898550724638	-0.189766666666667	-0.551614285714286	0	0.135869565217391	0.277173913043478
3TGS	61.692	38.3054	e3tgsB2	B:256-422,B:444-473	B:140-286,B:308-339	a+b two layers	Ribosomal protein L31e-like	NO_H_NAME	Ribosomal protein L31e/gp120 outer domain	GP120_3rd	345	3	7	0.00869565217391304	0.0202898550724638	-0.189766666666667	-0.551614285714286	0	0.135869565217391	0.277173913043478
3TGS	61.692	38.3054	e3tgsA2	A:44-255,A:474-492	A:1-139,A:340-358	a+b two layers	NO_X_NAME	NO_H_NAME	gp120 inner domain	GP120_1st	345	3	7	0.00869565217391304	0.0202898550724638	-0.189766666666667	-0.551614285714286	0	0.135869565217391	0.277173913043478
3TGS	61.692	38.3054	e3tgsB1	B:44-255,B:474-492	B:1-139,B:340-358	a+b two layers	NO_X_NAME	NO_H_NAME	gp120 inner domain	GP120_1st	345	3	7	0.00869565217391304	0.0202898550724638	-0.189766666666667	-0.551614285714286	0	0.135869565217391	0.277173913043478
1PZW	60.9444	38.7216	e1pzwA1	A:2-81	A:1-80	few secondary structure elements	Glucocorticoid receptor-like	LIM domain-like	LIM domain-like	zf-AD	80	20	29	0.25	0.3625	0.66665	0.200989655172414	0.05	0.425	0.1
2XZ2	60.2208	35.404	e2xz2A1	A:1-65	A:2-66	alpha duplicates or obligate multimers	NO_X_NAME	NO_H_NAME	Lis-homology dimerization domain	CSTF1_dimer	64	27	26	0.421875	0.40625	0.555366666666667	-0.0217961538461539	0.111111111111111	0.454545454545455	0
1ASB	60.023	39.8094	e1asbA2	A:309-408	A:297-396	a+b two layers	NO_X_NAME	NO_H_NAME	C-terminal domain in some PLP-dependent transferases	Aminotran_1_2_C_5	396	61	83	0.154040404040404	0.20959595959596	0.0469524590163934	0.105204819277108	0.0645161290322581	0.429292929292929	0.128787878787879
1ASB	60.023	39.8094	e1asbA3	A:13-308	A:1-296	a/b three-layered sandwiches	NO_X_NAME	NO_H_NAME	PLP-dependent transferases	Aminotran_1_2_N	396	61	83	0.154040404040404	0.20959595959596	0.0469524590163934	0.105204819277108	0.0645161290322581	0.429292929292929	0.128787878787879
3BAC	59.8772	39.8952	e3bacA1	A:69-323	A:6-260	a+b complex topology	NO_X_NAME	Protein kinase/SAICAR synthase/ATP-grasp	ATP-grasp	DNA_ligase_aden	255	41	36	0.16078431372549	0.141176470588235	0.224526829268293	0.0342333333333333	0.024390243902439	0.301960784313725	0.290196078431373
3F4D	59.6908	39.3878	e3f4dA1	A:3-326	A:3-326	a/b barrels	TIM beta/alpha-barrel	NO_H_NAME	TIM barrels	PTE	323	32	39	0.0990712074303406	0.120743034055728	0.145853125	0.109479487179487	0.027027027027027	0.37037037037037	0.148148148148148
3F4D	59.6908	39.3878	e3f4dB1	B:3-326	B:3-326	a/b barrels	TIM beta/alpha-barrel	NO_H_NAME	TIM barrels	PTE	323	32	39	0.0990712074303406	0.120743034055728	0.145853125	0.109479487179487	0.027027027027027	0.37037037037037	0.148148148148148
1P6O	59.1248	37.5064	e1p6oA1	A:3-158	A:6-161	a+b three layers	NO_X_NAME	NO_H_NAME	Cytidine deaminase-like	dCMP_cyt_deam_1	156	28	38	0.179487179487179	0.243589743589744	0.142957142857143	0.0312710526315789	0	0.455128205128205	0.185897435897436
1P6O	59.1248	37.5064	e1p6oB1	B:203-358	B:6-161	a+b three layers	NO_X_NAME	NO_H_NAME	Cytidine deaminase-like	dCMP_cyt_deam_1	156	28	38	0.179487179487179	0.243589743589744	0.142957142857143	0.0312710526315789	0	0.455128205128205	0.185897435897436
2P53	57.9782	41.9676	e2p53A1	A:1-53,A:351-382	A:1-53,A:351-382	beta sandwiches	NO_X_NAME	NO_H_NAME	Composite domain of metallo-dependent hydrolases	nagA	382	20	25	0.0523560209424084	0.0654450261780105	0.243075	-0.028332	0.142857142857143	0.261780104712042	0.285340314136126
2P53	57.9782	41.9676	e2p53B1	B:1-53,B:351-382	B:1-53,B:351-382	beta sandwiches	NO_X_NAME	NO_H_NAME	Composite domain of metallo-dependent hydrolases	nagA	382	20	25	0.0523560209424084	0.0654450261780105	0.243075	-0.028332	0.142857142857143	0.261780104712042	0.285340314136126
2P53	57.9782	41.9676	e2p53B2	B:54-350	B:54-350	a/b barrels	TIM beta/alpha-barrel	NO_H_NAME	TIM barrels	Amidohydro_1_N	382	20	25	0.0523560209424084	0.0654450261780105	0.243075	-0.028332	0.142857142857143	0.261780104712042	0.285340314136126
2P53	57.9782	41.9676	e2p53A2	A:54-350	A:54-350	a/b barrels	TIM beta/alpha-barrel	NO_H_NAME	TIM barrels	Amidohydro_1_N	382	20	25	0.0523560209424084	0.0654450261780105	0.243075	-0.028332	0.142857142857143	0.261780104712042	0.285340314136126
2PIH	57.9602	41.9698	e2pihA1	A:2-124	A:2-124	alpha duplicates or obligate multimers	YheA/YmcA-like	NO_H_NAME	YheA/YmcA-like	Com_YlbF	123	38	30	0.308943089430894	0.24390243902439	0.180339473684211	-0.08688	0.0526315789473684	0.869918699186992	0.016260162601626
2PIH	57.9602	41.9698	e2pihB1	B:2-124	B:2-124	alpha duplicates or obligate multimers	YheA/YmcA-like	NO_H_NAME	YheA/YmcA-like	Com_YlbF	123	38	30	0.308943089430894	0.24390243902439	0.180339473684211	-0.08688	0.0526315789473684	0.869918699186992	0.016260162601626
1OI2	55.4726	42.5266	e1oi2A3	A:194-368	A:194-366	a+b three layers	Bacillus chorismate mutase-like	NO_H_NAME	DAK1/DegV C-terminal domain	Dak1_C	336	23	42	0.068452380952381	0.125	-0.0157217391304348	0.408323809523809	0.0833333333333333	0.356756756756757	0.27027027027027
1OI2	55.4726	42.5266	e1oi2B2	B:194-368	B:194-366	a+b three layers	Bacillus chorismate mutase-like	NO_H_NAME	DAK1/DegV C-terminal domain	Dak1_C	336	23	42	0.068452380952381	0.125	-0.0157217391304348	0.408323809523809	0.0833333333333333	0.356756756756757	0.27027027027027
1OI2	55.4726	42.5266	e1oi2A2	A:20-193	A:20-193	a/b three-layered sandwiches	NO_X_NAME	NO_H_NAME	EDD domain	Dak1_N	336	23	42	0.068452380952381	0.125	-0.0157217391304348	0.408323809523809	0.0833333333333333	0.356756756756757	0.27027027027027
1OI2	55.4726	42.5266	e1oi2B1	B:20-193	B:20-193	a/b three-layered sandwiches	NO_X_NAME	NO_H_NAME	EDD domain	Dak1_N	336	23	42	0.068452380952381	0.125	-0.0157217391304348	0.408323809523809	0.0833333333333333	0.356756756756757	0.27027027027027
1AM2	54.5052	45.4924	e1am2A1	A:0-198	A:1-199	beta complex topology	NO_X_NAME	Hedgehog/intein	Hint	Intein_splicing	181	9	20	0.0497237569060773	0.110497237569061	-0.347855555555556	0.03086	0.333333333333333	0	0.5625
2RL2	54.205	45.7724	e2rl2A1	A:1-20,A:232-420	A:1-20,A:232-420	a+b two layers	IF3-like	NO_H_NAME	EPT/RTPC-like	EPSP_synthase_C_1	420	24	33	0.0571428571428571	0.0785714285714286	0.0492416666666667	0.300590909090909	0.12	0.3	0.273809523809524
2RL2	54.205	45.7724	e2rl2A2	A:21-231	A:21-231	a+b two layers	IF3-like	NO_H_NAME	EPT/RTPC-like	EPSP_synthase_N	420	24	33	0.0571428571428571	0.0785714285714286	0.0492416666666667	0.300590909090909	0.12	0.3	0.273809523809524
3EUO	54.0494	45.7796	e3euoA2	A:215-388	A:206-379	a/b three-layered sandwiches	NO_X_NAME	NO_H_NAME	Thiolase-like	ACP_syn_III_C	378	46	58	0.121693121693122	0.153439153439153	0.139954347826087	0.131025862068965	0.148936170212766	0.361477572559367	0.224274406332454
3EUO	54.0494	45.7796	e3euoB2	B:215-388	B:206-379	a/b three-layered sandwiches	NO_X_NAME	NO_H_NAME	Thiolase-like	ACP_syn_III_C	378	46	58	0.121693121693122	0.153439153439153	0.139954347826087	0.131025862068965	0.148936170212766	0.361477572559367	0.224274406332454
3EUO	54.0494	45.7796	e3euoA1	A:10-214	A:1-205	a/b three-layered sandwiches	NO_X_NAME	NO_H_NAME	Thiolase-like	Chal_sti_synt_N	378	46	58	0.121693121693122	0.153439153439153	0.139954347826087	0.131025862068965	0.148936170212766	0.361477572559367	0.224274406332454
3EUO	54.0494	45.7796	e3euoB1	B:10-214	B:1-205	a/b three-layered sandwiches	NO_X_NAME	NO_H_NAME	Thiolase-like	Chal_sti_synt_N	378	46	58	0.121693121693122	0.153439153439153	0.139954347826087	0.131025862068965	0.148936170212766	0.361477572559367	0.224274406332454
1A8L	53.0856	46.9144	e1a8lA2	A:120-226	A:120-226	a+b three layers	Thioredoxin-like	NO_H_NAME	Thioredoxin-like	Thioredoxin_3_1	226	17	26	0.0752212389380531	0.115044247787611	0.242058823529412	0.168126923076923	0.117647058823529	0.384955752212389	0.230088495575221
1A8L	53.0856	46.9144	e1a8lA1	A:1-119	A:1-119	a+b three layers	Thioredoxin-like	NO_H_NAME	Thioredoxin-like	Thioredoxin_3_1	226	17	26	0.0752212389380531	0.115044247787611	0.242058823529412	0.168126923076923	0.117647058823529	0.384955752212389	0.230088495575221
1A72	52.127	47.7882	e1a72A1	A:1-163,A:340-374	A:1-163,A:340-374	beta barrels	GroES-like	GroES-related	Alcohol dehydrogenase-like, N-terminal domain	ADH_N	374	33	30	0.0882352941176471	0.0802139037433155	0.320066666666667	0.0971633333333333	0.0909090909090909	0.219251336898396	0.264705882352941
1A72	52.127	47.7882	e1a72A2	A:164-339	A:164-339	a/b three-layered sandwiches	Rossmann-like	Rossmann-related	NAD(P)-binding Rossmann-fold domains	ADH_zinc_N	374	33	30	0.0882352941176471	0.0802139037433155	0.320066666666667	0.0971633333333333	0.0909090909090909	0.219251336898396	0.264705882352941
3OT2	52.0366	47.7846	e3ot2A1	A:3-186	A:4-187	a/b three-layered sandwiches	Restriction endonuclease-like	NO_H_NAME	Restriction endonuclease-like	Uma2	179	16	26	0.0893854748603352	0.145251396648045	-0.0761125	0.184619230769231	0.294117647058824	0.223463687150838	0.262569832402235
3OT2	52.0366	47.7846	e3ot2B1	B:8-186	B:9-187	a/b three-layered sandwiches	Restriction endonuclease-like	NO_H_NAME	Restriction endonuclease-like	Uma2	179	16	26	0.0893854748603352	0.145251396648045	-0.0761125	0.184619230769231	0.294117647058824	0.223463687150838	0.262569832402235
5HBI	51.4312	46.466	e5hbiA1	A:2-146	A:2-146	alpha arrays	NO_X_NAME	NO_H_NAME	Globin-like	Globin	145	17	28	0.117241379310345	0.193103448275862	0.0193588235294117	0.157135714285714	0	0.689655172413793	0
5HBI	51.4312	46.466	e5hbiB1	B:2-146	B:2-146	alpha arrays	NO_X_NAME	NO_H_NAME	Globin-like	Globin	145	17	28	0.117241379310345	0.193103448275862	0.0193588235294117	0.157135714285714	0	0.689655172413793	0
4CVT	49.79	49.9134	e4cvtA1	A:0-156	A:1-157	alpha bundles	Ferritin/Heme oxygenase/4-helical cytokines	Ferritin/Heme oxygenase	Ferritin	Ferritin	157	22	36	0.140127388535032	0.229299363057325	0.339636363636364	0.0799444444444444	0.04	0.777070063694268	0
4P16	49.3192	50.6782	e4p16A1	A:1-62	A:7-68	a+b two layers	beta-Grasp	Ubiquitin-related	Ubiquitin-like	Viral_protease_N	314	27	67	0.0859872611464968	0.213375796178344	0.134751851851852	0.332716417910448	0.037037037037037	0.265682656826568	0.33210332103321
4P16	49.3192	50.6782	e4p16A2	A:63-319	A:69-325	a+b complex topology	Cysteine proteinases-like	NO_H_NAME	Cysteine proteinases	Viral_protease_C	314	27	67	0.0859872611464968	0.213375796178344	0.134751851851852	0.332716417910448	0.037037037037037	0.265682656826568	0.33210332103321
1GE7	49.1454	50.771	e1ge7B1	B:1-167	B:1-167	mixed a+b and a/b	Zincin-like	NO_H_NAME	Metalloproteases (zincins) catalytic domain	Aspzincin_M35	167	5	12	0.029940119760479	0.0718562874251497	0.11	-0.00313333333333334	0.125	0.526946107784431	0.0778443113772455
1GE7	49.1454	50.771	e1ge7A1	A:1-167	A:1-167	mixed a+b and a/b	Zincin-like	NO_H_NAME	Metalloproteases (zincins) catalytic domain	Aspzincin_M35	167	5	12	0.029940119760479	0.0718562874251497	0.11	-0.00313333333333334	0.125	0.526946107784431	0.0778443113772455
6CSO	48.8834	50.6752	e6csoA1	A:49-342	A:10-303	alpha bundles	NO_X_NAME	NO_H_NAME	Family A G protein-coupled receptor-like	Bac_rhodopsin	282	46	57	0.163120567375887	0.202127659574468	0.51095652173913	0.0721350877192982	0.217391304347826	0.403225806451613	0.161290322580645
4CWD	45.3358	54.1384	e4cwdA2	A:0-104	A:1-105	beta barrels	XRCC4, N-terminal domain-like	NO_H_NAME	NE0471 N-terminal domain-like	DUF971	385	72	98	0.187012987012987	0.254545454545455	0.266897222222222	0.121508163265306	0.0138888888888889	0.264935064935065	0.290909090909091
4CWD	45.3358	54.1384	e4cwdA1	A:105-384	A:106-385	beta sandwiches	jelly-roll	NO_H_NAME	Double-stranded beta-helix	TauD	385	72	98	0.187012987012987	0.254545454545455	0.266897222222222	0.121508163265306	0.0138888888888889	0.264935064935065	0.290909090909091
1NXP	43.2714	56.6872	e1nxpA1	A:2-119	A:2-119	a/b three-layered sandwiches	Flavodoxin-like	Class I glutamine amidotransferase-like	CheY-like	Response_reg	118	8	16	0.0677966101694915	0.135593220338983	0.5140125	-0.16455625	0.375	0.491525423728814	0.220338983050847
3U2G	41.6832	58.3154	e3u2gA1	A:295-352,A:506-568	A:3-60,A:214-276	beta complex topology	Viral glycoprotein, central and dimerisation domains-like	NO_H_NAME	Viral glycoprotein, central and dimerisation domains	S-layer_1st	274	18	26	0.0656934306569343	0.0948905109489051	0.304533333333333	0.0639653846153846	0.0555555555555556	0	0.591240875912409
3U2G	41.6832	58.3154	e3u2gA2	A:353-505	A:61-213	beta complex topology	Viral glycoprotein, central and dimerisation domains-like	NO_H_NAME	Viral glycoprotein, central and dimerisation domains	S-layer_2nd	274	18	26	0.0656934306569343	0.0948905109489051	0.304533333333333	0.0639653846153846	0.0555555555555556	0	0.591240875912409
3WX4	37.3458	62.1096	e3wx4A1	A:1-98	A:1-98	a+b two layers	NO_X_NAME	NO_H_NAME	DNA Mimic Protein Arn	EUF08469	98	24	25	0.244897959183673	0.255102040816327	0.4243125	-0.072884	0.166666666666667	0.459183673469388	0.244897959183673
1NMZ	36.7226	63.2732	e1nmzA1	A:4-212	A:7-215	a/b three-layered sandwiches	P-loop domains-like	P-loop domains-related	P-loop containing nucleoside triphosphate hydrolases	Thymidylate_kin	209	17	28	0.0813397129186603	0.133971291866029	0.203523529411765	0.171017857142857	0.176470588235294	0.464114832535885	0.143540669856459
1M38	36.2824	63.5838	e1m38A1	A:1-282	A:2-283	beta barrels	OB-fold	NO_H_NAME	Inorganic pyrophosphatase	Pyrophosphatase	282	19	25	0.0673758865248227	0.0886524822695035	0.223415789473684	0.144804	0.105263157894737	0.131205673758865	0.308510638297872
1M38	36.2824	63.5838	e1m38B1	B:1-282	B:2-283	beta barrels	OB-fold	NO_H_NAME	Inorganic pyrophosphatase	Pyrophosphatase	282	19	25	0.0673758865248227	0.0886524822695035	0.223415789473684	0.144804	0.105263157894737	0.131205673758865	0.308510638297872
3ULH	22.7148	71.9776	e3ulhA1	A:100-183	A:24-107	a+b two layers	Alpha-beta plaits	NO_H_NAME	RNA-binding domain, RBD	RRM_1	84	19	30	0.226190476190476	0.357142857142857	0.0965631578947368	0.135136666666667	0.210526315789474	0.238095238095238	0.392857142857143
